# Supplementary material for: Detection of Cancer-Associated Gene Mutations in Urinary Cell-Free DNA among Prostate Cancer Patients in South Africa
Source: Genes (Basel). 2023 Sep 27;14(10):1884. doi: 10.3390/genes14101884 (PMC10606409; doi:10.3390/genes14101884)
Supplement: Supplementary file 1 [file genes-14-01884-s001.zip]

Archive with 1 entries (1 files):
- genes-2579228-supplementary.xlsx
