# Supplementary material for: Detection of Cancer-Associated Gene Mutations in Urinary Cell-Free DNA among Prostate Cancer Patients in South Africa
Source: Genes (Basel). 2023 Sep 27;14(10):1884. doi: 10.3390/genes14101884 (PMC10606409; doi:10.3390/genes14101884)
Supplement: Supplementary file 1 [file genes-14-01884-s001.zip › genes-2579228-supplementary.xlsx]

## Sheet: Table S1
Supplementary Table S1: Sequencing statistics of cfDNA analysis.
Patient ID	mean deep
SAPC0119	7.9x
SAPC0224	6.2x
SAPC0339	6.5x
SAPC0346	5.4x
SAPC0164	6.7x
SAPC0281	6.6x
SAPC0321	6.2x
SAPC0108	5.6x
SAPC0334	7.1x
SAPC0195	6.7x
SAPC0331	7.3x
SAPC0249	6.5x

## Sheet: Table S2
Supplementary Table S2: Se-quencing statistics of whole genome analysis.
Patient ID	frozen/FFPE	mean deep blood	mean deep Prostatic normal tissue	mean deep Prostatic tumor tissue
SAPC0193	frozen	34,9x		35,6x
SAPC0115	FFPE		30,8x	24,7x
SAPC0120	FFPE		34,1x	33,3x
SAPC0037	frozen	37,0x		35,8x
SAPC0160	frozen		36,6x	39,2x
SAPC0180	frozen	37,0x		36,4x
SAPC0183	frozen	36,9x		40,1x
SAPC0191	frozen	37,5x		37,4x
SAPC0077	FFPE		25,2x	19,0x
SAPC0159	frozen	36,1x		36,4x
SAPC0226	frozen	35,8x		36,6x

## Sheet: Table S3
Supplementary Table S3: Summary of the number of SNVs found in cfDNA.
Patient ID	downstream	exonic	exonic.splicing	intergenic	intronic	ncRNA_exonic	ncRNA_exonic.splicing	ncRNA_intronic	ncRNA_splicing	splicing	upstream	upstream.downstream	UTR3	UTR5	UTR5.UTR3	total	nonsynonymous.SNV	cosmic95_coding	cosmic95_coding_AND_nonsynonymous.SNV	cosmic95_coding_AND_prostate	cosmic95_coding_AND_nonsynonymous.SNV_AND_prostate
SAPC0119	2284	24979	26	73697	128139	4200	6	13362	20	105	4318	257	6735	3273	15	261416	11619	53371	8314	1858	612
SAPC0224	2237	26873	25	68968	125820	4394	3	13127	20	103	4770	259	6747	4023	13	257382	12415	51619	8456	1776	597
SAPC0339	1894	22813	23	60786	97860	3735	3	10647	13	74	3659	193	5220	3206	11	210137	10621	47593	8103	1670	617
SAPC0346	1321	25070	23	42755	84200	3482	3	8623	10	83	3011	164	4630	2988	11	176374	11629	46872	8293	1570	583
SAPC0164	2500	29303	23	76468	150474	4844	4	15139	27	131	5074	280	7905	3950	18	296140	13822	52396	8377	1880	576
SAPC0281	2394	24702	22	71245	126625	4262	4	13475	17	86	5021	258	6706	3787	6	258610	11523	52518	8378	1822	629
SAPC0321	1615	25557	23	47639	94324	3708	3	9488	19	85	3332	222	5255	3391	11	194672	11858	47732	8286	1661	613
SAPC0108	1548	28648	21	43190	102508	3986	4	9498	20	109	3479	221	5787	3519	11	202549	13424	47437	8306	1561	568
SAPC0334	2964	25352	22	85742	151127	4654	3	16053	25	96	5384	305	7913	3842	15	303497	11821	56834	8666	1975	644
SAPC0195	2345	28545	26	73459	132314	4702	4	13606	25	132	4600	277	6919	4118	17	271089	13270	50292	8197	1775	567
SAPC0331	2229	24200	23	76936	120637	4361	4	13676	25	80	4127	210	6453	3393	14	256368	11203	51299	8192	1755	591
SAPC0249	2359	26098	26	66017	130375	4531	4	13226	17	90	4942	270	7072	3952	15	258994	12103	52960	8355	1870	601
															Total	2947228	145308	610923	99923	21173	7198
